# Supplementary material for: A Highly Selective and Sensitive Sequential Recognition Probe Zn2+ and H2PO4− Based on Chiral Thiourea Schiff Base
Source: Molecules. 2023 May 18;28(10):4166. doi: 10.3390/molecules28104166 (PMC10221379; doi:10.3390/molecules28104166)
Supplement: Supplementary file 1 [file molecules-28-04166-s001.zip]

Archive with 1 entries (1 files):
- molecules-2408434-supplementary.pdf
